# Supplementary material for: EGCG Alleviates Obesity-Induced Myocardial Fibrosis in Rats by Enhancing Expression of SCN5A
Source: Front Cardiovasc Med. 2022 Apr 29;9:869279. doi: 10.3389/fcvm.2022.869279 (PMC9098820; doi:10.3389/fcvm.2022.869279)
Supplement: Supplementary file 1 [file Table_1.XLSX]

## Sheet: weight(g) before EGCG treat
weight(g) before EGCG treat	Control group	HFD-fed group	EGCG treat HFD-fed group
	595	585	762
	608	551	764
	591	710	743
	585	689	753
	575	794	775
	596	729	682
	600	790	704
	634	769	680
	477	807	652
	561		683
	584		744

## Sheet: weight(g) after EGCG treat
weight(g) after EGCG treat	Control group	HFD-fed group	EGCG treat HFD-fed group
	606	748	711
	614	729	702
	593	638	735
	598	774	722
	576	807	702
	602	872	667
	610	855	654
	645		614
	475		592
	566
	572

## Sheet: Heart weight index
Heart weight index	Control group	HFD-fed group	EGCG treat HFD-fed group
	0.002639	0.002673	0.002993
	0.002606	0.002854	0.002753
	0.003137	0.003113	0.002196
	0.002971	0.00341	0.003076
	0.002694	0.002654	0.003063
	0.00275	0.002358	0.003232
	0.002731	0.003551	0.002908

## Sheet: TC(mmolL)
TC(mmol/L)	Control group	HFD-fed group	EGCG treat HFD-fed group
	5.85166	7.31006	5.64194
	3.77823	6.17647	5.40665
	3.79877	5.55499	5.7954
	5.34015	8.16368	5.65217
	5.6266	6.51151	5.85678
	6.18964		5.43121
	5.50895		5.41068
	4.9384

## Sheet: TG(mmolL)
TG(mmol/L)	Control group	HFD-fed group	EGCG treat HFD-fed group
	2.56284	7.24104	1.3108
	1.84868	6.6218	0.68252
	0.90852	3.73804	2.66228
	1.04412	2.74816	3.50752
	2.13796	3.08716	2.15604
	1.61816	3.15044	1.72664
	0.64184	2.3504
		4.83188
		5.26128
		4.86352

## Sheet: CK-MB(ng ml)
CK-MB(ng/ml)	Control group	HFD-fed group	EGCG treat HFD-fed group
	4.46476	13.9831	4.09902
	6.405	13.0598	6.65031
	5.41035	12.926	6.11062
	7.41302	10.0357	6.86441
	7.14987	9.4603	9.81713
		7.17663

## Sheet: Scn5a mRNA relative expression 
Scn5a mRNA relative expression level	Control group	HFD-fed group	EGCG treat HFD-fed group
	0.991058	0.507933	0.800571
	1.34935	0.685954	0.983446
	1.21135	0.579692	0.817835
	0.747545	0.684836	0.896421
	1.12862	0.589286	0.969461
		0.583911	0.8357
